# Supplementary material for: Growth factor genes and change in mammographic density after stopping combined hormone therapy in the California Teachers Study
Source: BMC Cancer. 2018 Nov 6;18:1072. doi: 10.1186/s12885-018-4981-6 (PMC6220514; doi:10.1186/s12885-018-4981-6)
Supplement: Supplementary file 2 — Table S2. Association between mammographic density change after quitting EPT use and SNPs in growth factor genes. (XLSX 47 kb) [file 12885_2018_4981_MOESM2_ESM.xlsx]

## Sheet: SupplementalTable1
							All					Parous					Nulliparous
	Gene	SNP	Chromosome	Position	Major/ Minor allele	Minor allele frequency	Beta	SE	P	P_adj		Beta	SE	P	P_adj		Beta	SE	P	P_adj		P interaction
	RPS6KA1	rs4970514	1	26718782	C:T	0.239	-0.19301	0.63517	0.7615	0.98464		-0.33871	0.70626	0.632	0.98078		-0.21835	1.44532	0.8805	0.99161		0.6968
	RPS6KA1	rs11590815	1	26721262	A:G	0.248	-0.35361	0.64169	0.582	0.9483		-0.33529	0.71837	0.6412	0.97666		-1.47468	1.41124	0.3007	0.9435		0.6755
	RPS6KA1	rs11576136	1	26733868	C:T	0.068	-1.75396	0.91749	0.0569	0.48954		-1.70778	1.0299	0.0988	0.62311		-1.61649	2.068	0.4377	0.97249		0.8566
	RPS6KA1	rs737465	1	26735526	C:T	0.274	0.38478	0.57845	0.5065	0.94747		0.64461	0.64965	0.3222	0.90557		-0.10412	1.29345	0.9361	0.9361		0.4334
	RPS6KA1	rs1002487	1	26738558	T:C	0.063	-1.53369	1.02033	0.1339	0.6595		-2.03367	1.09142	0.0638	0.49737		1.59335	3.0264	0.6006	0.99367		0.1782
	RPS6KA1	rs17162190	1	26745419	G:A	0.226	-0.45411	0.65067	0.4858	0.94538		-0.2033	0.71792	0.7773	0.7773		-2.06881	1.49853	0.1729	0.79019		0.5132
	RPS6KA1	rs4443935	1	26748020	G:A	0.282	0.44779	0.57752	0.4388	0.92379		0.63797	0.64882	0.3266	0.9057		0.12793	1.29031	0.9214	0.96838		0.5756
	RPS6KA1	rs2278979	1	26750295	G:A	0.292	-0.90285	0.56166	0.1091	0.64406		-0.93469	0.61391	0.1294	0.6922		-1.30758	1.33828	0.3327	0.95353		0.8245
	RPS6KA1	rs897641	1	26754393	C:A	0.298	-0.70732	0.56891	0.2148	0.70714		-0.76109	0.62835	0.2271	0.84299		-1.31398	1.30708	0.3191	0.94823		0.7926
	RPS6KA1	rs11577405	1	26765845	G:T	0.268	-0.17818	0.62163	0.7746	0.94834		-0.55323	0.72188	0.4443	0.94383		0.37608	1.24338	0.7634	0.98728		0.4332
	RPS6KA1	rs190737	1	26772031	A:C	0.439	0.44056	0.55198	0.4255	0.93299		0.27367	0.61276	0.6556	0.9534		1.01928	1.24194	0.4154	0.97095		0.7047
	RPS6KA1	rs2229714	1	26773295	G:A	0.142	1.25723	0.78531	0.1105	0.64618		1.20709	0.87231	0.1679	0.78192		2.71813	1.75245	0.1266	0.702		0.8716
	RPS6KA1	rs406985	1	26776157	T:C	0.409	0.72223	0.50706	0.1555	0.6203		0.79114	0.57394	0.1695	0.76292		0.45182	1.12906	0.6906	0.98768		0.9653
	RPS6KA1	rs998235	1	26778154	A:G	0.06	1.81419	0.99629	0.0697	0.53496		1.23608	1.19602	0.3026	0.91829		1.74595	1.92224	0.3676	0.96717		0.6816
	RPS6KA1	rs4970503	1	26779173	A:G	0.322	0.80419	0.53299	0.1325	0.68781		0.26522	0.59778	0.6577	0.87949		2.30341	1.15069	0.0502	0.4125		0.0938
	RPS6KA1	rs566421	1	26782253	G:A	0.404	-0.99101	0.56052	0.0782	0.54404		-0.43006	0.63408	0.4983	0.95738		-3.66109	1.12176	0.0019	0.02651		0.0534
	RPS6KA1	rs6598858	1	26782352	C:T	0.439	-0.01342	0.54425	0.9803	0.9803		-0.46117	0.59289	0.4376	0.95917		2.86701	1.2728	0.0282	0.28061		0.0412
	RPS6KA1	rs4970510	1	26783341	T:A	0.196	1.07309	0.71734	0.1358	0.62678		2.11153	0.8529	0.0141	0.16455		-0.69508	1.3687	0.6136	0.98828		0.0446
	INHBB	rs4091514	2	120792908	A:G	0.405	-0.39273	0.52921	0.4587	0.99066		-0.62633	0.58543	0.2859	0.9451		-0.04749	1.31009	0.9712	0.9712		0.6795
	INHBB	rs934716	2	120801177	G:C	0.1	-1.01364	0.91756	0.2702	0.95216		-1.69443	1.0835	0.1193	0.70577		0.43535	1.76872	0.8065	>0.99		0.3045
	INHBB	HCV189342	2	120804652	G:A	0.245	-0.29182	0.62897	0.643	0.99492		0.06843	0.69462	0.9216	>0.99		-1.04798	1.49655	0.4867	>0.99		0.2962
	INHBB	HCV470651	2	120812721	C:G	0.433	0.32389	0.55491	0.5599	0.9949		0.04322	0.61756	0.9443	>0.99		1.85306	1.22173	0.135	0.7849		0.1731
	INHBB	rs4849865	2	120814795	C:A	0.13	1.31921	0.80505	0.1024	0.68585		1.73074	0.90111	0.0561	0.47234		-0.79134	1.85204	0.6708	>0.99		0.2008
	INHBB	rs10204633	2	120816639	A:G	0.094	0.43392	0.87727	0.6213	>0.99		0.65109	0.9776	0.5061	0.98537		-0.27858	2.04536	0.8921	>0.99		0.6369
	INHBB	rs11902591	2	120822473	A:G	0.072	0.95519	1.03702	0.3578	0.97257		0.93173	1.16017	0.4228	0.98247		-0.14677	2.35545	0.9505	>0.99		0.7572
	INHBB	rs10183524	2	120826348	G:A	0.054	-0.24339	1.22166	0.8422	0.97372		-0.08656	1.45159	0.9525	>0.99		-0.69903	2.44184	0.7757	>0.99		0.6722
	INHBB	rs7581178	2	120826857	G:C	0.071	1.30541	1.17622	0.2681	0.95863		1.29152	1.37286	0.3479	0.96505		1.53524	2.50308	0.5422	>0.99		0.9159
	INHBB	rs745723	2	120829226	C:G	0.098	0.50112	0.80702	0.5351	0.99486		0.55376	0.89983	0.5389	0.98449		-1.05904	1.83389	0.5659	>0.99		0.5313
	INHBB	rs10175965	2	120829351	G:A	0.107	0.29371	0.91481	0.7484	>0.99		0.31824	1.01997	0.7553	>0.99		-0.90588	2.19778	0.6818	>0.99		0.811
	INHBB	rs6542589	2	120830904	T:C	0.4	-0.49266	0.51315	0.3379	0.97354		-0.97274	0.56155	0.0847	0.60551		0.59497	1.28016	0.644	>0.99		0.0737
	INHBB	rs10174946	2	120832047	A:G	0.281	0.05284	0.62336	0.9325	0.9325		-0.01617	0.68259	0.9811	0.9811		0.10783	1.56562	0.9453	>0.99		0.7865
	INHBB	rs7579169	2	120834594	C:T	0.376	-0.1237	0.52941	0.8154	>0.99		-0.45545	0.58206	0.4348	0.97846		1.06784	1.27874	0.4073	0.99461		0.1445
	INHBB	rs1548039	2	120835391	A:C	0.151	0.1679	0.75494	0.8242	0.99175		0.07512	0.85641	0.9302	>0.99		-0.56133	1.68748	0.7406	>0.99		0.8117
	ACVR2	rs1424944	2	148295400	C:G	0.32	0.33649	0.57502	0.5589	0.9508		-0.24087	0.66419	0.7172	0.97316		2.37575	1.16982	0.047	0.21788		0.0581
	ACVR2	rs2382112	2	148315620	G:C	0.064	0.01911	1.11943	0.9864	0.9864		0.47185	1.23646	0.7031	0.99016		-2.9739	2.72473	0.2798	0.62755		0.2128
	ACVR2	rs6747792	2	148327998	T:G	0.197	-0.11352	0.7091	0.8729	0.98669		0.11075	0.79358	0.8891	0.99331		-0.4355	1.54584	0.7792	0.7792		0.6621
	ACVR2	rs1014064	2	148328624	A:G	0.318	0.33443	0.57332	0.5602	0.94991		-0.23002	0.66179	0.7285	0.97509		2.37575	1.16982	0.047	0.21888		0.0572
	ACVR2	rs2113794	2	148339447	T:G	0.415	-0.2887	0.54296	0.5953	0.93836		0.01984	0.6183	0.9744	0.9744		-2.14833	1.23942	0.0885	0.33974		0.1144
	ACVR2	rs2113792	2	148358279	T:C	0.418	-0.25028	0.54473	0.6463	0.95317		0.07814	0.61349	0.8988	0.95283		-2.22997	1.25525	0.0813	0.32461		0.0777
	ACVR2	rs17742573	2	148360426	A:G	0.07	-1.22537	1.01304	0.2275	0.71247		-1.1132	1.2407	0.3706	0.89434		-2.07153	1.95406	0.2936	0.50603		0.982
	ACVR2	rs10497025	2	148378672	C:G	0.253	0.64721	0.60028	0.2819	0.73431		0.31115	0.69377	0.6543	0.98934		1.7034	1.24276	0.176	0.52085		0.2471
	ACVR2	rs1469211	2	148383305	C:T	0.196	-0.09494	0.71256	0.8941	0.98871		0.13079	0.79779	0.8699	0.9915		-0.51713	1.54842	0.7397	0.76194		0.6805
	ACVR1	rs17182166	2	158304443	G:T	0.153	0.2416	0.6987	0.7298	>0.99		0.01002	0.77612	0.9897	0.9897		1.16927	1.65074	0.4817	>0.99		0.3561
	ACVR1	rs7595478	2	158314390	C:T	0.268	0.08288	0.59024	0.8884	>0.99		0.02364	0.65277	0.9711	>0.99		0.60402	1.51565	0.6918	>0.99		0.5533
	ACVR1	rs1146035	2	158341657	C:A	0.177	0.13928	0.64583	0.8294	>0.99		0.03134	0.70738	0.9647	>0.99		1.52466	1.57772	0.338	0.98168		0.5335
	ACVR1	rs1146036	2	158342051	A:G	0.211	0.09769	0.59625	0.87	>0.99		0.07	0.64535	0.9137	>0.99		1.08351	1.53502	0.4832	>0.99		0.6706
	ACVR1	rs1146038	2	158343297	G:A	0.103	-0.40581	0.8051	0.6146	>0.99		-0.58076	0.85451	0.4975	0.9931		1.72967	2.28657	0.4526	>0.99		0.392
	ACVR1	rs3768793	2	158344411	A:G	0.211	0.09769	0.59625	0.87	>0.99		0.07	0.64535	0.9137	>0.99		1.08351	1.53502	0.4832	>0.99		0.6706
	ACVR1	rs10933441	2	158346721	C:T	0.094	-0.41866	0.95676	0.662	>0.99		-0.55071	1.03161	0.594	>0.99		-0.98236	2.48083	0.6936	>0.99		0.5046
	ACVR1	HCV8503234	2	158352296	G:A	0.216	-0.03782	0.60195	0.9499	>0.99		-0.21683	0.64779	0.7382	>0.99		2.4299	1.66616	0.1504	0.80659		0.3754
	ACVR1	rs17798043	2	158371523	C:T	0.069	-1.32526	1.07755	0.2198	0.86349		-1.6156	1.26401	0.2026	0.83763		0.07473	2.07147	0.9713	0.9713		0.84
	ACVR1	rs1036739	2	158373442	G:A	0.213	-0.26536	0.6076	0.6626	>0.99		-0.48291	0.65671	0.4629	0.98966		1.49685	1.58534	0.3492	0.98397		0.3356
	ACVR1	HCV8503198	2	158375463	C:T	0.14	-1.23567	0.75197	0.1015	0.65156		-1.59242	0.82322	0.0544	0.43629		0.11255	1.76925	0.9495	>0.99		0.2876
	ACVR1	rs4380178	2	158376691	G:A	0.153	-0.14793	0.69125	0.8307	>0.99		-0.40813	0.75773	0.5907	>0.99		2.53337	1.7407	0.1512	0.80663		0.2474
	ACVR1	rs10497192	2	158379946	T:C	0.292	-0.17597	0.57109	0.7582	>0.99		-0.44959	0.612	0.4634	0.98931		1.63878	1.53565	0.2906	0.96515		0.0734
	ACVR1	rs1372115	2	158385745	C:T	0.197	-0.29401	0.629	0.6406	>0.99		-0.46095	0.67847	0.4976	0.99007		1.91531	1.66699	0.2555	0.94587		0.2649
	ACVR1	rs10933443	2	158402367	T:C	0.287	0.00726	0.58025	0.99	0.99		-0.05	0.6279	0.9366	>0.99		0.72804	1.50136	0.6297	>0.99		0.3989
	ACVR1	HCV7628192	2	158402626	G:A	0.095	-1.44481	0.92375	0.1189	0.69524		-1.61039	0.98795	0.1046	0.64718		0.31261	2.49118	0.9006	>0.99		0.4252
	ACVR1	rs9288697	2	158403064	G:T	0.056	-0.54696	1.1858	0.645	>0.99		-0.50806	1.27587	0.6909	>0.99		-0.46322	3.0737	0.8808	>0.99		0.9447
	ACVR1	rs920522	2	158414070	T:C	0.07	-0.29876	1.00599	0.7667	>0.99		-0.3535	1.09655	0.7475	>0.99		-0.55156	2.48475	0.8251	>0.99		0.7217
	ACVR1	rs10497193	2	158417924	A:G	0.167	-0.9044	0.73223	0.2178	0.88253		-1.0145	0.78961	0.2003	0.85792		-0.97164	1.93395	0.6174	>0.99		0.7197
	ACVR1	rs4664901	2	158420784	T:C	0.254	-1.3848	0.63595	0.0303	0.29022		-1.49018	0.68719	0.0312	0.2976		-0.81006	1.71611	0.6387	>0.99		0.5736
	INHA	rs6754985	2	220126800	C:G	0.146	0.77588	0.69584	0.2658	0.2658		1.63178	0.79036	0.0402	0.23303		-1.5579	1.44828	0.2868	0.6672		0.0675
	INHA	rs1983210	2	220129661	G:C	0.275	-1.80155	0.59254	0.0026	0.02124		-1.4233	0.6787	0.0372	0.23133		-2.51966	1.26313	0.0509	0.18858		0.4438
	INHA	rs2278200	2	220130644	C:G	0.453	-1.54907	0.57486	0.0075	0.05315		-0.48908	0.67711	0.471	0.89882		-3.77854	1.03103	0.0006	0.00528		0.0129
	INHA	rs907142	2	220134476	G:C	0.32	1.19544	0.61059	0.0513	0.25948		0.21333	0.68416	0.7555	0.98628		3.97124	1.31091	0.0038	0.02776		0.0066
	INHA	rs2303543	2	220136625	T:A	0.334	-0.71242	0.57517	0.2165	0.47731		-0.73537	0.6481	0.2578	0.71711		-0.34763	1.25269	0.7824	0.7824		0.9179
	INHA	rs907141	2	220137490	G:C	0.348	-0.79198	0.56612	0.1629	0.43913		-0.84586	0.64033	0.1879	0.59843		-0.40357	1.21795	0.7416	0.81726		0.9274
	INHA	rs1039898	2	220138447	T:C	0.098	1.46682	0.95174	0.1244	0.42175		-0.13777	1.09429	0.8999	0.99447		5.16403	1.90929	0.009	0.0482		0.0221
	INHA	rs2292360	2	220140953	A:T	0.447	0.69766	0.54788	0.2039	0.50369		1.1532	0.59588	0.0543	0.26662		-0.92954	1.31476	0.4825	0.73952		0.1176
	INHA	rs3731920	2	220142289	C:T	0.099	1.58451	0.95	0.0965	0.3899		0.08519	1.09103	0.9378	>0.99		5.16403	1.90929	0.009	0.04649		0.0271
	INHA	rs4674413	2	220146508	G:A	0.282	0.92775	0.5928	0.1187	0.44732		0.02835	0.65886	0.9657	0.9657		3.66424	1.2619	0.0053	0.0333		0.0108
	INHA	rs7588807	2	220147346	T:G	0.498	-0.62322	0.53411	0.2443	0.41781		-1.10109	0.58973	0.0633	0.28317		1.24663	1.20825	0.3066	0.5783		0.1003
	INHA	rs2059693	2	220150734	C:T	0.278	1.04279	0.60584	0.0863	0.36458		0.0985	0.6777	0.8846	>0.99		3.70614	1.2674	0.005	0.03254		0.013
	FGF2	rs10003827	4	123950303	T:C	0.136	-0.4083	0.80114	0.6107	>0.99		-0.69909	0.9185	0.4474	>0.99		-0.03751	1.66297	0.9821	0.9821		0.8177
	FGF2	rs308447	4	123957996	C:T	0.367	-1.48297	0.58377	0.0116	0.16599		-1.43979	0.66404	0.0313	0.37991		-1.00217	1.24243	0.4233	0.99225		0.7613
	FGF2	rs308428	4	123983958	A:G	0.148	-1.1348	0.76189	0.1375	0.82644		-0.76268	0.86193	0.3772	0.993		-1.90559	1.67059	0.2589	0.96527		0.4329
	FGF2	rs308420	4	123987393	G:A	0.101	-0.09516	0.91248	0.917	0.99242		0.02049	1.03338	0.9842	0.9842		-1.01066	1.96425	0.6089	0.98989		0.7536
	FGF2	rs308435	4	123991468	C:A	0.164	-0.15361	0.77573	0.8432	>0.99		-0.11556	0.86291	0.8936	>0.99		-0.99159	1.74231	0.5715	0.99265		0.9113
	FGF2	rs11938826	4	123992064	C:G	0.179	-0.11955	0.74438	0.8725	>0.99		0.64269	0.85035	0.4506	>0.99		-1.7771	1.50077	0.2414	0.96232		0.1411
	FGF2	rs167428	4	123992889	T:C	0.283	0.16013	0.57773	0.7819	>0.99		0.21729	0.64594	0.7369	>0.99		-1.16469	1.31403	0.3792	0.98815		0.6379
	FGF2	rs308439	4	123993029	T:G	0.042	-3.48327	1.35396	0.0106	0.15871		-2.82298	1.55182	0.0703	0.62417		-5.99515	2.66136	0.0282	0.35141		0.4296
	FGF2	rs308441	4	123993515	C:T	0.2	-0.01078	0.66265	0.987	0.987		-0.09268	0.75368	0.9022	0.98948		-1.59514	1.44935	0.2758	0.97003		0.8683
	FGF2	rs308443	4	123995217	G:A	0.034	-2.46315	1.84448	0.1828	0.89859		-3.11761	2.09048	0.1374	0.84029		-2.58935	3.90312	0.5098	0.9919		0.6325
	FGF2	rs17473132	4	123995981	G:A	0.071	1.58211	0.97654	0.1063	0.75659		0.97444	1.06731	0.3623	0.99281		3.31447	2.5074	0.1916	0.93458		0.2214
	FGF2	rs17407577	4	123998791	T:C	0.061	0.98497	1.04962	0.3489	0.97706		1.15727	1.1647	0.3215	0.98779		-0.80404	2.47847	0.7468	0.98317		0.6218
	FGF2	rs1960669	4	124002018	C:A	0.148	0.19543	0.73297	0.79	>0.99		0.13651	0.84037	0.8711	>0.99		-1.09379	1.51588	0.4736	0.99322		0.7695
	FGF2	rs308379	4	124002346	T:A	0.382	0.53763	0.56527	0.3424	0.9828		0.20444	0.64591	0.7519	>0.99		1.30136	1.23034	0.2947	0.97525		0.4734
	FGF2	rs308382	4	124002644	T:C	0.157	-0.74568	0.73439	0.3108	0.97673		-0.54356	0.82746	0.512	>0.99		-1.67304	1.59834	0.2999	0.96854		0.3319
	FGF2	rs7694627	4	124007945	T:C	0.166	-0.69789	0.66703	0.2963	0.97328		-0.52738	0.76382	0.4907	>0.99		-1.79406	1.40211	0.206	0.94075		0.4678
	FGF2	rs6819187	4	124013620	A:C	0.464	-0.25463	0.52575	0.6285	>0.99		-0.20464	0.58452	0.7266	>0.99		-0.82853	1.18739	0.4882	0.99262		0.877
	FGF2	rs7700205	4	124017633	C:T	0.166	-0.70753	0.66856	0.2909	0.97122		-0.53862	0.76616	0.4828	>0.99		-1.79406	1.40211	0.206	0.94076		0.4738
	FGF2	rs12506776	4	124022820	C:T	0.204	0.44649	0.66827	0.5046	>0.99		0.26726	0.75416	0.7234	>0.99		0.58169	1.45172	0.6902	0.99014		0.6103
	FGF2	rs10452197	4	124029778	T:C	0.132	-0.92184	0.72983	0.2076	0.91238		-0.69348	0.82632	0.4023	0.99454		-1.91328	1.60958	0.2396	0.96346		0.4168
	FGF2	rs1476214	4	124032459	G:A	0.415	-0.49637	0.53858	0.3575	0.97438		-0.39939	0.59886	0.5055	>0.99		-1.61403	1.21772	0.1904	0.93422		0.5652
	FGF2	rs3804158	4	124034350	A:G	0.48	-0.35898	0.52587	0.4954	>0.99		-0.27908	0.57776	0.6296	>0.99		-0.93905	1.2411	0.4524	0.99139		0.7709
	FGF2	rs1476217	4	124037961	A:C	0.401	-0.22598	0.54229	0.6772	>0.99		-0.23111	0.59526	0.6982	>0.99		-0.99086	1.28816	0.4451	0.99145		0.7801
	FGF2	rs11737764	4	124046230	C:T	0.087	-0.37358	0.95379	0.6956	>0.99		-0.22806	1.03065	0.8251	>0.99		0.17757	2.48096	0.9432	>0.99		0.9118
	INHBA	rs7807744	7	41679638	C:T	0.263	0.12836	0.62089	0.8364	>0.99		-0.11786	0.68146	0.8629	0.9888		1.57117	1.56084	0.3184	0.91923		0.598
	INHBA	rs7794281	7	41681000	G:A	0.351	0.04025	0.57032	0.9438	>0.99		0.18333	0.63245	0.7722	>0.99		-0.01626	1.31464	0.9902	0.9902		0.478
	INHBA	rs2108167	7	41684632	G:T	0.273	0.26287	0.62054	0.6722	>0.99		0.02069	0.68135	0.9758	0.9758		1.90235	1.55684	0.2269	0.86888		0.584
	INHBA	rs17705333	7	41685279	G:A	0.214	-0.96653	0.63619	0.1298	0.70759		-1.221	0.69663	0.0811	0.55471		-1.22609	1.55237	0.433	0.969		0.5377
	INHBA	rs10486719	7	41686356	A:G	0.079	-0.31828	0.82164	0.6988	0.99279		0.39116	0.95707	0.6832	>0.99		-1.68336	1.60247	0.298	0.91987		0.1725
	INHBA	rs2237436	7	41697456	G:C	0.393	0.02098	0.55406	0.9698	>0.99		0.22767	0.6087	0.7088	>0.99		-0.21075	1.30953	0.8727	>0.99		0.399
	INHBA	rs11770488	7	41699379	T:A	0.156	0.95947	0.76758	0.2124	0.85319		0.86862	0.84203	0.3034	0.95248		0.61772	1.9192	0.7488	>0.99		0.6884
	INHBA	rs2877098	7	41709819	C:T	0.327	0.20148	0.56811	0.7231	0.99156		0.35146	0.64068	0.5839	0.99464		0.17839	1.2329	0.8855	>0.99		0.5085
	INHBA	rs2007475	7	41713082	C:T	0.458	0.23443	0.53802	0.6634	>0.99		-0.20904	0.58984	0.7234	>0.99		2.23455	1.23178	0.0751	0.52266		0.1718
	INHBA	rs7808613	7	41713447	C:G	0.092	-0.6346	0.94774	0.5037	0.98333		-0.13812	1.0221	0.8926	0.98846		0.06309	2.6338	0.981	>0.99		0.7015
	INHBA	rs998190	7	41716307	G:A	0.151	-0.57891	0.70874	0.4147	0.97906		-0.75347	0.77772	0.3337	0.95344		0.86676	1.66629	0.605	0.9945		0.5807
	INHBA	rs1003291	7	41716612	A:G	0.206	1.12523	0.67348	0.0959	0.61523		0.62756	0.77427	0.4186	0.96773		1.60326	1.43231	0.2678	0.91257		0.6377
	INHBA	rs17719440	7	41721468	C:T	0.075	-0.73457	1.07139	0.4935	0.98979		-0.94311	1.13419	0.4066	0.97612		6.32742	3.79265	0.1008	0.61373		0.1365
	INHBA	rs17776182	7	41724403	G:A	0.16	0.01128	0.71327	0.9874	0.9874		0.19786	0.78659	0.8016	0.99412		0.10035	1.66797	0.9522	>0.99		>0.99
	INHBA	rs2108174	7	41729272	C:T	0.443	0.22648	0.53482	0.6723	>0.99		-0.28765	0.58818	0.6253	>0.99		2.35732	1.21593	0.0576	0.44025		0.1308
	IGFBP1/3	rs1995050	7	45875214	A:G	0.362	-0.84714	0.5376	0.1162	0.75613		-0.22192	0.60782	0.7154	>0.99		-1.86695	1.20794	0.1278	0.81461		0.0731
	IGFBP1/3	rs10228265	7	45875440	A:G	0.309	-0.61991	0.56099	0.2701	0.88956		-0.16356	0.62875	0.795	>0.99		-1.5624	1.26405	0.2216	0.8974		0.1153
	IGFBP1/3	rs1553009	7	45875519	G:A	0.191	-0.83312	0.70724	0.2398	0.88328		-0.3396	0.78684	0.6665	>0.99		-1.22775	1.65472	0.4612	0.97628		0.4932
	IGFBP1/3	rs4724443	7	45877861	A:C	0.498	0.88234	0.50693	0.0829	0.64312		0.28437	0.56438	0.6149	>0.99		1.83706	1.235	0.1426	0.82805		0.0538
	IGFBP1/3	rs35539615	7	45878989	C:G	0.255	1.79927	0.58756	0.0024	0.04253		1.02211	0.66569	0.1262	0.83064		3.2366	1.30259	0.016	0.22666		0.0282
	IGFBP1/3	rs10241749	7	45879289	G:A	0.217	-0.40435	0.68087	0.5531	0.98805		-0.72951	0.74747	0.3302	0.97796		0.23791	1.61723	0.8836	0.98602		0.6356
	IGFBP1/3	rs6964374	7	45887107	G:A	0.039	-2.22119	1.58352	0.1618	0.84647		-1.91383	1.66263	0.251	0.95964		-3.06724	4.83502	0.5284	0.97719		0.4925
	IGFBP1/3	rs10231774	7	45889002	G:C	0.125	-0.58568	0.77316	0.4494	0.98003		-0.5278	0.8566	0.5385	>0.99		-0.12151	1.77309	0.9456	0.9456		0.8808
	IGFBP1/3	rs3763497	7	45891873	C:T	0.321	-0.87579	0.57823	0.131	0.78426		-0.6107	0.6548	0.3521	0.97869		-0.74707	1.29685	0.5669	0.9671		0.6405
	IGFBP1/3	rs1065780	7	45894202	G:A	0.391	-0.67117	0.53525	0.2109	0.86555		-0.05745	0.60856	0.9249	0.99394		-1.67734	1.16017	0.1538	0.84639		0.0947
	IGFBP1/3	rs1874479	7	45898751	A:G	0.135	-0.37385	0.76384	0.6249	0.99026		-0.30158	0.84003	0.72	>0.99		0.29892	1.82473	0.8705	0.99492		0.8243
	IGFBP1/3	rs7454	7	45899531	C:G	0.055	-0.24302	1.1326	0.8303	>0.99		1.14094	1.24038	0.3587	0.97951		-4.89693	2.60783	0.0658	0.60232		0.0262
	IGFBP1/3	rs1496497	7	45907568	T:G	0.191	-0.40863	0.65965	0.5361	0.98674		0.2057	0.71551	0.774	>0.99		-2.09953	1.7095	0.2247	0.88943		0.0645
	IGFBP1/3	rs12702181	7	45911994	A:G	0.363	1.09483	0.54984	0.0474	0.47187		0.92476	0.60811	0.1298	0.81436		1.18527	1.32872	0.3762	0.98071		0.5659
	IGFBP1/3	rs13223993	7	45917755	G:A	0.238	-0.77214	0.63213	0.2229	0.875		-0.10989	0.71601	0.8782	>0.99		-1.86101	1.34406	0.1717	0.87475		0.1823
	IGFBP1/3	rs6670	7	45918779	T:A	0.221	-0.1283	0.62844	0.8384	0.97389		-0.00751	0.69089	0.9913	0.9913		-1.28779	1.50472	0.3957	0.9794		0.4515
	IGFBP1/3	rs2453839	7	45920098	T:C	0.204	1.34718	0.67177	0.0459	0.48084		1.11992	0.73587	0.1295	0.83042		2.27451	1.66877	0.1783	0.87349		0.3337
	IGFBP1/3	rs3110697	7	45921554	G:A	0.412	0.06802	0.51975	0.896	0.896		-0.11096	0.58934	0.8508	>0.99		-0.36393	1.11824	0.7461	0.99087		0.9649
	IGFBP1/3	rs2132570	7	45928988	G:T	0.212	-0.78537	0.61065	0.1995	0.86566		-0.57495	0.69829	0.4112	0.98294		-2.19917	1.30783	0.0982	0.73014		0.5035
	IGFBP1/3	rs903889	7	45931520	T:G	0.208	-0.81063	0.61587	0.1892	0.85222		-0.62047	0.70279	0.3783	0.97981		-2.0758	1.3615	0.1332	0.8182		0.61
	IGFBP1/3	rs2453836	7	45932320	A:G	0.187	0.92774	0.68089	0.1741	0.84308		0.39111	0.79815	0.6246	>0.99		1.87847	1.41201	0.1888	0.87046		0.5765
	IGFBP1/3	rs13232606	7	45937635	A:G	0.049	0.51199	1.24558	0.6814	0.98752		1.44164	1.3231	0.2771	0.9637		-2.55525	3.35829	0.4499	0.98482		0.1776
	IGFBP1/3	rs2960436	7	45943807	G:A	0.479	-0.36454	0.51928	0.4833	0.98302		-0.51287	0.58775	0.3839	0.98054		0.78899	1.12891	0.4875	0.97568		0.3172
	IGFBP1/3	rs1496499	7	45945548	T:G	0.492	-0.38042	0.50817	0.4547	0.97726		-0.52015	0.57115	0.3635	0.97619		0.78899	1.12891	0.4875	0.97707		0.3117
	EGFR	rs2072454	7	55181842	T:C	0.473	0.45235	0.5131	0.3788	0.89534		0.55113	0.58815	0.3498	0.91273		0.24374	1.06966	0.8206	0.8206		0.8941
	EGFR	rs11543848	7	55196749	G:A	0.262	-1.31788	0.63873	0.04	0.23131		-0.89298	0.76076	0.2418	0.8243		-2.50842	1.29565	0.0579	0.317		0.3029
	EGFR	rs10228436	7	55205762	G:A	0.335	-0.61753	0.58582	0.2927	0.85878		-0.31108	0.67311	0.6444	0.9823		-1.50561	1.24098	0.2303	0.77176		0.4702
	EGFR	rs1050171	7	55216557	A:G	0.446	0.06841	0.53694	0.8987	0.98913		0.08133	0.59253	0.891	0.891		-0.416	1.2786	0.7461	0.98263		0.8269
	EGFR	rs1140475	7	55233911	C:T	0.128	0.57767	0.78629	0.4632	0.90607		0.41023	0.88126	0.6421	0.99278		0.59396	1.81963	0.7453	0.99485		0.8322
	EGFR	rs2293347	7	55236410	C:T	0.111	0.18522	0.89552	0.8363	>0.99		0.23598	1.01268	0.816	0.9661		-1.00924	1.9338	0.6038	0.98824		0.7094
	EGFR	rs884225	7	55241578	T:C	0.094	-0.02174	0.95901	0.9819	0.9819		-0.44696	1.0525	0.6715	0.96234		0.68543	2.32525	0.7693	0.9465		0.5355
	IGF2	rs680	11	2110210	C:T	0.253	-1.07243	0.62653	0.0881	0.37493		-0.90219	0.68837	0.1914	0.65007		-2.40698	1.59228	0.1362	0.51865		0.6828
	IGF2	rs4244809	11	2120909	G:A	0.192	-0.49832	0.74403	0.5036	0.90144		-0.33723	0.82108	0.6817	0.98035		-1.3896	1.84719	0.4552	0.59179		0.8654
	IGF2	rs4366464	11	2121375	C:G	0.077	-0.62149	0.99436	0.5325	0.88431		-0.18822	1.15147	0.8703	>0.99		-1.56944	2.00029	0.436	0.75477		0.5124
	IGF2	rs1003483	11	2124119	T:G	0.485	0.6189	0.55714	0.2676	0.68387		0.51224	0.62387	0.4125	0.86426		1.64996	1.33676	0.2223	0.67339		0.8777
	IGF2	rs1004446	11	2126719	G:A	0.383	-0.70158	0.5792	0.2268	0.68157		-0.61356	0.6615	0.3547	0.85819		-0.93057	1.18023	0.4337	0.85155		0.8332
	IGF2	rs4320932	11	2128177	T:C	0.182	-0.09024	0.71676	0.8999	0.8999		0.09324	0.77734	0.9046	0.98973		-0.87615	1.93374	0.6522	0.6522		0.7952
	IGF2	rs7924316	11	2130023	G:T	0.449	-0.23677	0.53182	0.6565	0.86892		-0.04564	0.58824	0.9382	0.9382		-1.48452	1.28835	0.2543	0.69401		0.578
	IGF1	rs2971575	12	101305009	A:G	0.44	-0.28433	0.51439	0.5809	>0.99		-0.47411	0.58625	0.4196	0.98406		0.05234	1.05535	0.9606	>0.99		0.639
	IGF1	rs10860861	12	101309699	T:C	0.481	-0.05456	0.53531	0.9189	>0.99		0.50723	0.5993	0.3983	0.98127		-2.23401	1.12445	0.0519	0.38724		0.036
	IGF1	rs10860862	12	101310202	G:T	0.193	0.35063	0.69605	0.6148	>0.99		-0.50356	0.76237	0.5096	0.9928		3.88003	1.58831	0.0178	0.18767		0.0117
	IGF1	rs6219	12	101314322	C:T	0.107	-0.34979	0.86869	0.6875	>0.99		-1.02536	0.96252	0.288	0.95057		2.78558	1.95995	0.1608	0.72227		0.107
	IGF1	rs6214	12	101317699	C:T	0.417	-0.04171	0.57185	0.9419	0.9419		-0.13358	0.63206	0.8328	0.99496		0.14172	1.30671	0.914	>0.99		0.8945
	IGF1	rs1520220	12	101320652	C:G	0.186	-0.20232	0.705	0.7743	>0.99		-0.41906	0.7702	0.587	0.99363		0.25906	1.71477	0.8805	>0.99		0.6338
	IGF1	rs17727841	12	101333760	G:C	0.178	-0.32782	0.65429	0.6168	>0.99		-0.50142	0.7399	0.4987	0.99246		0.5277	1.41732	0.7111	>0.99		0.5949
	IGF1	rs972936	12	101349051	C:T	0.257	-0.1632	0.59503	0.7841	>0.99		-0.37508	0.66722	0.5746	>0.99		0.28476	1.30058	0.8275	>0.99		0.67
	IGF1	rs7136446	12	101362645	T:C	0.396	-0.59123	0.52065	0.2571	0.92815		-0.5301	0.59312	0.3725	0.97547		-0.74341	1.06329	0.4873	0.98335		0.7976
	IGF1	rs2033178	12	101371206	G:A	0.058	0.20236	1.05246	0.8477	>0.99		-0.05816	1.14426	0.9595	0.9595		-0.41907	2.83746	0.8831	>0.99		0.9793
	IGF1	rs9989002	12	101374353	G:A	0.261	-0.32293	0.56853	0.5705	>0.99		-0.34731	0.62534	0.5792	0.99447		0.05438	1.38402	0.9688	0.9688		0.9204
	IGF1	rs11831436	12	101377373	C:T	0.032	0.79158	1.50391	0.5991	>0.99		-1.92093	1.84688	0.2995	0.95225		3.96728	2.64404	0.1391	0.70479		0.0331
	IGF1	rs2195240	12	101380777	A:G	0.238	-0.165	0.60509	0.7853	>0.99		-0.21952	0.67521	0.7454	>0.99		0.39092	1.37054	0.7765	>0.99		0.7837
	IGF1	rs10778176	12	101387109	C:T	0.271	-0.05028	0.57307	0.9302	>0.99		-0.47808	0.64673	0.4606	0.98864		1.25527	1.23278	0.3131	0.9251		0.196
	IGF1	rs1019731	12	101388555	C:A	0.116	-1.67951	0.8668	0.0537	0.43883		-1.1503	0.99852	0.2506	0.93523		-4.11731	1.75926	0.0229	0.21661		0.294
	IGF1	rs12821878	12	101391797	G:A	0.225	-0.11	0.6234	0.8601	>0.99		0.05585	0.70521	0.9369	>0.99		-1.03689	1.4543	0.4789	0.98913		0.433
	IGF1	rs35767	12	101399699	G:A	0.155	0.43541	0.86032	0.6132	>0.99		-0.26041	1.00486	0.7958	>0.99		0.89934	1.84385	0.6277	>0.99		0.3425
	IGF1	rs35765	12	101405826	G:T	0.108	0.67441	0.92051	0.4644	>0.99		0.40523	1.05316	0.7008	>0.99		0.62769	2.03229	0.7586	>0.99		0.806
	FGF9	rs9509829	13	21128380	T:C	0.473	-0.06611	0.50605	0.8961	>0.99		0.39201	0.56771	0.4906	0.98903		-1.32238	1.11458	0.2406	0.89516		0.2032
	FGF9	rs829209	13	21133584	G:A	0.421	-0.00907	0.53512	0.9865	0.9865		-0.25434	0.5885	0.6661	>0.99		1.21861	1.31744	0.3591	0.96576		0.5222
	FGF9	rs418971	13	21134266	C:T	0.138	0.60731	0.72613	0.4037	0.98966		0.9296	0.83264	0.2655	0.92134		-0.41825	1.51349	0.7833	0.98877		0.3841
	FGF9	rs9634328	13	21136546	A:C	0.329	-0.37155	0.53112	0.4848	0.99202		0.02416	0.58935	0.9673	0.9673		-1.50053	1.20536	0.2185	0.88626		0.3538
	FGF9	rs263930	13	21136662	C:G	0.343	0.10338	0.5362	0.8473	>0.99		-0.1539	0.59956	0.7977	>0.99		1.33044	1.27689	0.302	0.93982		0.5628
	FGF9	rs9580185	13	21137305	G:A	0.085	-0.03336	1.21057	0.978	>0.99		0.25976	1.26923	0.838	>0.99		-2.22385	3.91745	0.5725	0.99458		0.7194
	FGF9	rs263932	13	21139354	C:T	0.111	0.65612	0.8076	0.4172	0.98992		0.80006	0.94398	0.3976	0.98192		0.52337	1.58569	0.7426	0.99291		0.742
	FGF9	rs1886861	13	21141370	A:C	0.436	0.19432	0.54955	0.7239	>0.99		0.46655	0.60169	0.439	0.98446		-0.14073	1.33881	0.9167	0.9167		0.4094
	FGF9	rs7326603	13	21156775	G:A	0.339	0.06028	0.57589	0.9167	>0.99		0.11236	0.63979	0.8608	0.98054		1.05152	1.41143	0.4594	0.98438		0.8055
	FGF9	rs3783153	13	21162362	C:T	0.33	0.15225	0.57886	0.7927	>0.99		0.20512	0.64266	0.7499	>0.99		1.05152	1.41143	0.4594	0.98527		0.8695
	FGF9	rs880717	13	21164818	C:T	0.324	0.14895	0.58308	0.7986	>0.99		0.24287	0.64879	0.7085	>0.99		0.89152	1.39642	0.5259	0.99264		0.9879
	FGF9	rs4770192	13	21167455	C:T	0.165	0.02904	0.63983	0.9638	>0.99		0.41896	0.70889	0.5551	0.99453		-1.94314	1.58362	0.2249	0.88445		0.1704
	FGF9	rs10047718	13	21172442	T:C	0.466	-0.13414	0.56298	0.8119	>0.99		-0.26102	0.63375	0.6809	>0.99		-0.28286	1.30159	0.8287	0.96773		0.7313
	FGF9	rs3715	13	21174668	C:T	0.124	0.03056	0.76239	0.9681	>0.99		0.21697	0.85338	0.7996	>0.99		-0.69736	1.65758	0.6756	>0.99		0.6494
	FGF9	rs678603	13	21177516	A:G	0.405	0.39988	0.55093	0.4686	0.99299		0.81934	0.61653	0.1853	0.838		-0.45145	1.25389	0.7202	>0.99		0.1259
	TGFB1	rs12980942	19	46524071	G:A	0.158	-0.30793	0.78852	0.6965	0.99141		-1.10116	0.89822	0.2216	0.77347		3.44674	1.62678	0.0386	0.21394		0.0532
	TGFB1	rs10417924	19	46525007	C:T	0.202	0.41098	0.67491	0.5431	0.97895		0.46186	0.74896	0.5381	0.93237		1.07741	1.58552	0.4996	0.74406		0.7594
	TGFB1	rs8179181	19	46530046	G:A	0.205	-0.1688	0.73849	0.8194	0.99408		-0.50224	0.82704	0.5444	0.86312		-0.99841	1.71205	0.5623	0.5623		0.7186
	TGFB1	rs8110090	19	46537712	A:G	0.047	-0.22924	1.30911	0.8611	0.98071		-1.51827	1.51129	0.3162	0.85041		4.43797	2.58025	0.091	0.35879		0.0981
	TGFB1	rs4803455	19	46543349	C:A	0.465	0.47075	0.5245	0.3702	0.93663		0.58156	0.5958	0.3301	0.8		0.78909	1.11157	0.4808	0.85491		0.8384
	TGFB1	rs1982072	19	46556349	A:T	0.332	-0.03635	0.56039	0.9483	0.9483		0.31569	0.62783	0.6156	0.77613		-1.20951	1.23092	0.33	0.76866		0.3157
	TGFB1	rs2241713	19	46561308	C:G	0.409	-0.3539	0.5468	0.518	0.98109		0.07912	0.60997	0.8969	0.8969		-2.13242	1.19354	0.0795	0.34227		0.123
